# Supplementary material for: MicroRNA 449a can Attenuate Protective Effect of Urokinase Against Pulmonary Embolism
Source: Front Pharmacol. 2022 Apr 28;13:713848. doi: 10.3389/fphar.2022.713848 (PMC9095938; doi:10.3389/fphar.2022.713848)
Supplement: Supplementary file 1 [file Table2.XLSX]

## Sheet: Supplementary Table 2
mirnaid	refseqid	genesymbol	start	end	bindingp	energy	seed	accessibility	au	phylopstem	phylopflank	me	number_of_pairings	binding_region_length	longest_consecutive_pairings	position	validated	TargetScan	miRDB
hsa-miR-429	NM_018948	ERRFI1	2566	2598	1	-18.7	1	0.133342	0.676	1.11937	1.52426	-5.48126	20	32	10	3UTR	MIRT016633	1	1
hsa-miR-429	NM_018177	N4BP2	9497	9509	1	-15.6	1	0.0340259	0.779	0.85815	1.13751	-6.78234	11	12	11	3UTR	MIRT212865	1	1
hsa-miR-429	NM_182643	DLC1	6336	6406	1	-22.3	1	0.0223328	0.691	0	0	-3.93757	20	45	11	3UTR	MIRT734602	1	1
hsa-miR-449a	XM_017013958	CCNE2	1548	1592	0.961538	-22.7	1	0.0197883	0.632	0	0	-4.67302	20	26	10	3UTR	MIRT006347	1	1
hsa-miR-449a	NM_005378	MYCN	1830	1849	1	-20	1	0.000346733	0.632	2.82789	1.54315	-5.22701	14	16	14	3UTR	MIRT731559	1	1
hsa-miR-449a	NM_016026	RDH11	1170	1209	1	-25.6	1	0.00514531	0.544	0.238111	0.203862	-3.93757	21	27	13	3UTR	MIRT769775	1	1
hsa-miR-449a	NM_005566	LDHA	1511	1536	1	-23.2	1	0.00205329	0.485	1.07114	0.705282	-9.06125	18	25	8	3UTR	MIRT745402	1	1
hsa-miR-449a	NM_024667	VPS37B	2476	2502	1	-21.9	1	0.0564524	0.5	5.57695	3.56386	-5.22701	17	20	9	3UTR	MIRT513601	1	1
hsa-miR-449a	NM_001259	CDK6	8560	8584	1	-24.5	1	0.0125473	0.676	0.0532389	0.229517	-6.64494	20	24	15	3UTR	MIRT003187	1	1
hsa-miR-449a	NM_002393	MDM4	3038	3062	1	-22.9	1	1.09063e-06	0.382	0.0316064	-0.330784	-6.78424	20	24	15	3UTR	MIRT183693	1	1
hsa-miR-449a	NM_001130714	LEF1	2425	2462	1	-21.7	1	0.196652	0.5	0.500649	0.179703	-5.22701	17	23	14	3UTR	MIRT053005	1	1
hsa-miR-449a	NM_001949	E2F3	3749	3772	1	-20.1	1	0.00327575	0.574	2.67077	2.65424	-6.39038	18	23	10	3UTR	MIRT053065	1	1
hsa-miR-449a	NM_004964	HDAC1	1950	1978	1	-19.2	1	0.0117344	0.456	1.12087	0.638169	-6.55801	16	21	10	3UTR	MIRT003760	1	1
hsa-miR-449a	NM_001198786	POU2F1	11550	11574	1	-22.8	1	0.031784	0.544	3.33825	4.20414	-4.67302	20	24	7	3UTR	MIRT182269	1	1
hsa-miR-449a	NM_001110	ADAM10	4985	5003	1	-19.8	1	0.000729319	0.647	0.22199	0.259199	-8.64666	16	18	12	3UTR	MIRT734342	1	1
hsa-miR-491-5p	NM_006546	IGF2BP1	2817	2838	0.961538	-25.8	1	1.1842e-06	0.485	0.802915	0.478189	-5.38561	17	21	8	3UTR	MIRT731931	1	1
hsa-miR-491-5p	XM_005259521	KDM4B	4856	4896	1	-29.5	1	4.11257e-06	0.338	0	0	-7.86061	17	23	8	3UTR	MIRT734115	1	1
hsa-miR-491-5p	NM_207386	SHISA6	2320	2338	1	-26.9	1	2.11013e-08	0.368	1.34442	1.67862	-5.35086	16	18	15	3UTR	MIRT492272	1	1
