# Supplementary material for: MicroRNA 449a can Attenuate Protective Effect of Urokinase Against Pulmonary Embolism
Source: Front Pharmacol. 2022 Apr 28;13:713848. doi: 10.3389/fphar.2022.713848 (PMC9095938; doi:10.3389/fphar.2022.713848)
Supplement: Supplementary file 5 [file Table1.XLSX]

## Sheet: Supplementary Table 1
mirnaid	refseqid	genesymbol	start	end	bindingp	energy	seed	accessibility	au	phylopstem	phylopflank	me	number_of_pairings	binding_region_length	longest_consecutive_pairings	position	validated	TargetScan	miRDB
hsa-miR-324-5p	NM_001270943	KLF7	6048	6080	1	-30.3	1	0.000949884	0.544	2.20444	2.74754	-7.78178	19	32	11	3UTR	MIRT630678	1	1
hsa-miR-324-5p	XM_017019772	RAN	1067	1139	1	-21.5	1	7.1536e-05	0.5	0	0	-4.84971	17	26	7	3UTR	MIRT700288	1	1
hsa-miR-331-3p	NM_006801	KDELR1	1402	1441	1	-29.7	1	2.54114e-07	0.368	0.951251	1.11086	-7.12766	17	19	17	3UTR	MIRT702514	1	1
hsa-miR-331-3p	NM_052876	NACC1	2820	2838	1	-28.6	1	0.000397718	0.353	0.8854	0.26393	-7.62723	16	18	10	3UTR	MIRT472599	1	1
hsa-miR-34a-5p	NM_001145306	CDK6	1834	1875	0.961538	-22.3	1	0.000164377	0.515	0.680334	0.4075	-3.93757	20	41	8	3UTR	MIRT001012	1	1
hsa-miR-34a-5p	NM_178155	FUT8	4367	4415	1	-20.9	1	0.0224455	0.662	0	0	-4.02637	18	25	7	3UTR	MIRT438733	1	1
hsa-miR-34a-5p	NM_001172438	PEG10	4202	4234	1	-21.9	1	0.000385568	0.529	1.07584	1.02763	-4.17062	15	25	8	3UTR	MIRT506250	1	1
hsa-miR-34a-5p	NM_001204171	MDM4	5707	5750	1	-25.8	1	0.0100386	0.529	-0.24754	-0.277314	-12.6408	15	21	9	3UTR	MIRT004403	1	1
hsa-miR-34a-5p	NM_017633	FAM46A	3873	3924	1	-26.1	1	0.018375	0.5	0.839874	1.05096	-11.5847	18	20	18	3UTR	MIRT047395	1	1
hsa-miR-34a-5p	NM_001018111	PODXL	3035	3056	1	-23.1	1	3.83766e-05	0.529	-0.158542	-0.104288	-11.9593	17	21	8	3UTR	MIRT535098	1	1
hsa-miR-34a-5p	NM_021913	AXL	2890	2931	1	-26.5	1	0.0836303	0.441	2.40217	0.556489	-4.99396	20	25	14	3UTR	MIRT006664	1	1
hsa-miR-34a-5p	NM_021959	PPP1R11	991	1008	1	-24.4	1	0.000279733	0.515	0.361997	1.00448	-12.408	14	17	8	3UTR	MIRT765765	1	1
hsa-miR-34a-5p	NM_004898	CLOCK	5615	5638	1	-22.8	1	3.03104e-05	0.574	0.416184	0.205819	-12.9186	17	23	11	3UTR	MIRT437741	1	1
hsa-miR-34a-5p	NM_002755	MAP2K1	2215	2238	1	-23	1	0.00134774	0.485	2.06512	1.54961	-14.554	15	23	8	3UTR	MIRT004483	1	1
hsa-miR-34a-5p	XM_011543830	MTMR9	2364	2384	1	-22.9	1	1.44917e-06	0.485	0	0	-5.71431	18	20	14	3UTR	MIRT025530	1	1
hsa-miR-34a-5p	NM_006750	SNTB2	7594	7617	1	-24.7	1	0.000111221	0.426	-0.0469925	-0.186282	-7.38222	19	23	9	3UTR	MIRT047392	1	1
hsa-miR-34a-5p	NM_001300844	FOSL1	1312	1333	1	-22.8	1	0.0140143	0.426	0.758401	1.30437	-13.6972	14	18	8	3UTR	MIRT006546	1	1
hsa-miR-34a-5p	NM_005618	DLL1	2819	2846	1	-27.3	1	2.37345e-06	0.294	2.11506	0.589185	-7.35355	18	22	9	3UTR	MIRT001757	1	1
hsa-miR-34a-5p	NM_000633	BCL2	1403	1423	1	-24	1	0.0174367	0.676	1.97316	1.33445	-9.06125	17	20	9	3UTR	MIRT002298	1	1
hsa-miR-34a-5p	NM_001349337	FOXP1	3550	3575	1	-22.9	1	0.0042171	0.368	2.03219	0.761915	-7.16335	17	25	8	3UTR	MIRT005546	1	1
hsa-miR-34a-5p	NM_033161	SURF4	1630	1652	1	-21.8	1	1.86782e-05	0.559	0.642677	0.941618	-10.729	17	22	8	3UTR	MIRT025424	1	1
hsa-miR-34a-5p	NM_001199514	TGIF2	1582	1603	1	-26.6	1	0.00192541	0.632	0.606834	0.0330364	-7.55708	17	21	11	3UTR	MIRT201842	1	1
hsa-miR-34a-5p	NM_198046	ZDHHC16	1930	1967	1	-25.8	1	0.000254308	0.456	1.75225	1.60904	-4.17062	19	26	8	3UTR	MIRT057733	1	1
hsa-miR-34a-5p	NM_024092	TMEM109	1738	1782	1	-25.5	1	5.18758e-07	0.456	-0.0212	-0.156825	-5.22671	19	34	12	3UTR	MIRT025524	1	1
